# Supplementary material for: An integrative genomic approach reveals coordinated expression of intronic miR-335, miR-342, and miR-561 with deregulated host genes in multiple myeloma
Source: BMC Med Genomics. 2008 Aug 13;1:37. doi: 10.1186/1755-8794-1-37 (PMC2531129; doi:10.1186/1755-8794-1-37)
Supplement: Additional file 3 — miRNA target bioinformatic prediction. List of the putative target genes of miRNAs 335, 342-3p, and 561, predicted by merging the results from the specified prediction algorithms. The last column reports the molecular function and biological process related to each putative miRNA target as described by DAVID Tool 2006 and NetAffx. [file 1755-8794-1-37-S3.xls]

## Sheet: Sheet1
Additional file 3. miRNA target bioinformatic prediction
miRNA	Target gene	Gene Title	Nº of predicting methods	Programs predicting this gene	Target gene description
has-miR-335	GRIA2	glutamate receptor, ionotropic, AMPA 2	3	DIANA-microT TargetScan PicTar	transport /// ion transport /// signal transduction /// synaptic transmission
has-miR-335	ADCY3	adenylate cyclase 3	3	miRanda TargetScan PicTar	cAMP biosynthetic process /// signal transduction /// intracellular signaling cascade /// sensory perception of smell /// cyclic nucleotide biosynthetic process /// response to stimulus
has-miR-335	AP3S1	adaptor-related protein complex 3, sigma 1 subunit	3	miRanda TargetScan PicTar	protein complex assembly /// transport /// intracellular protein transport /// insulin receptor signaling pathway /// protein transport /// vesicle-mediated transport
has-miR-335	ARPC5L	actin related protein 2/3 complex, subunit 5-like	3	miRanda TargetScan PicTar	regulation of actin filament polymerization
has-miR-335	CCNT2	cyclin T2	3	miRanda TargetScan PicTar	regulation of progression through cell cycle /// regulation of cyclin-dependent protein kinase activity /// regulation of cyclin-dependent protein kinase activity /// transcription /// regulation of transcription, DNA-dependent /// transcription from RNA polymerase II promoter /// cell cycle /// regulation of transcription /// cell division
has-miR-335	CD79B	CD79b molecule, immunoglobulin-associated beta	3	miRanda TargetScan PicTar	immune response /// immune response /// signal transduction /// cell surface receptor linked signal transduction
has-miR-335	CHFR	checkpoint with forkhead and ring finger domains	3	miRanda TargetScan PicTar	cell cycle /// mitosis /// mitotic cell cycle checkpoint /// cell division /// ubiquitin cycle
has-miR-335	DAAM1	dishevelled associated activator of morphogenesis 1	3	miRanda TargetScan PicTar	cellular component organization and biogenesis /// actin cytoskeleton organization and biogenesis
has-miR-335	EIF4A2	eukaryotic translation initiation factor 4A, isoform 2	3	miRanda TargetScan PicTar	translation /// regulation of translational initiation
has-miR-335	FMR1	fragile X mental retardation 1	3	miRanda TargetScan PicTar	transport /// mRNA transport
has-miR-335	HAND1	heart and neural crest derivatives expressed 1	3	miRanda TargetScan PicTar	regulation of transcription from RNA polymerase II promoter /// angiogenesis /// transcription /// regulation of transcription, DNA-dependent /// transcription from RNA polymerase II promoter /// multicellular organismal development /// heart development /// cell differentiation
has-miR-335	HOXD8	homeobox D8	3	miRanda TargetScan PicTar	---
has-miR-335	JAG1	jagged 1 (Alagille syndrome)	3	miRanda TargetScan PicTar	angiogenesis /// cell fate determination /// morphogenesis of an epithelial sheet /// cell communication /// Notch signaling pathway /// multicellular organismal development /// nervous system development /// organ morphogenesis /// hemopoiesis /// keratinocyte differentiation /// regulation of cell migration /// regulation of cell proliferation /// auditory receptor cell differentiation /// myob…
has-miR-335	JMJD2C	jumonji domain containing 2C	3	miRanda TargetScan PicTar	transcription /// regulation of transcription, DNA-dependent /// chromatin modification
has-miR-335	LASS5	LAG1 homolog, ceramide synthase 5 (S. cerevisiae)	3	miRanda TargetScan PicTar	---
has-miR-335	MAP2	microtubule-associated protein 2	3	miRanda TargetScan PicTar	negative regulation of microtubule depolymerization
has-miR-335	NPAS2	neuronal PAS domain protein 2	3	miRanda TargetScan PicTar	transcription /// regulation of transcription, DNA-dependent /// signal transduction /// central nervous system development /// regulation of transcription /// rhythmic process
has-miR-335	OLIG3	oligodendrocyte transcription factor 3	3	miRanda TargetScan PicTar	---
has-miR-335	PSD3	pleckstrin and Sec7 domain containing 3	3	miRanda TargetScan PicTar	regulation of ARF protein signal transduction
has-miR-335	RASA1	RAS p21 protein activator (GTPase activating protein) 1	3	miRanda TargetScan PicTar	cytokinesis /// vasculogenesis /// negative regulation of cell-matrix adhesion /// negative regulation of cell adhesion/// signal transduction /// intracellular signaling cascade /// regulation of cell shape /// embryonic development /// embryonic development /// regulation of actin filament polymerization /// negative regulation of neuron apoptosis /// positive regulation of anti-apoptosis /// p…
has-miR-335	SNIP1	Smad nuclear interacting protein 1	3	miRanda TargetScan PicTar	---
has-miR-335	SORCS1	sortilin-related VPS10 domain containing receptor 1	3	miRanda TargetScan PicTar	---
has-miR-335	UBE2G1	ubiquitin-conjugating enzyme E2G 1 (UBC7 homolog, yeast)	3	miRanda TargetScan PicTar	protein modification process /// ubiquitin-dependent protein catabolic process /// ubiquitin cycle
has-miR-342	NBEA	neurobeachin	4	miRanda DIANA-microT TargetScan PicTar	membrane trafficking in brain and during development
has-miR-342	ATXN2L	ataxin 2-like	3	miRanda TargetScan PicTar	---
has-miR-342	COL2A1	collagen, type II, alpha 1 (primary osteoarthritis, spondyloepiphyseal dysplasia, congenital)	3	miRanda TargetScan PicTar	skeletal development /// phosphate transport /// sensory perception of sound
has-miR-342	FHL3	four and a half LIM domains 3	3	miRanda TargetScan PicTar	muscle development /// actin cytoskeleton organization and biogenesis
has-miR-342	FUT8	fucosyltransferase 8 (alpha (1,6) fucosyltransferase)	3	miRanda TargetScan PicTar	in utero embryonic development /// protein amino acid N-linked glycosylation /// N-glycan processing /// oligosaccharide biosynthetic process /// L-fucose catabolic process
has-miR-342	ID4	inhibitor of DNA binding 4, dominant negative helix-loop-helix protein	3	miRanda TargetScan PicTar	regulation of transcription from RNA polymerase II promoter /// positive regulation of cell proliferation /// negative regulation of transcription /// regulation of transcription /// negative regulation of neuron differentiation /// negative regulation of astrocyte differentiation
has-miR-342	MRFAP1	Mof4 family associated protein 1	3	miRanda TargetScan PicTar	---
has-miR-342	MSI1	musashi homolog 1 (Drosophila)	3	miRanda TargetScan PicTar	nervous system development
has-miR-342	MYLK2	Myosin light chain kinase 2, skeletal/cardiac muscle	3	miRanda TargetScan PicTar	protein amino acid phosphorylation, protein serine/threonine kinase activity, calmodulin binding, transferase activity, nucleotide binding, ATP binding
has-miR-342	PDGFRA	platelet-derived growth factor receptor, alpha polypeptide	3	miRanda TargetScan PicTar	protein amino acid phosphorylation /// signal transduction /// cell surface receptor linked signal transduction /// transmembrane receptor protein tyrosine kinase signaling pathway /// cell proliferation /// anatomical structure morphogenesis /// organ morphogenesis /// extracellular matrix organization and biogenesis /// lung development /// male genitalia development /// odontogenesis (sensu Ve…
has-miR-342	PPP3R1	protein phosphatase 3 (formerly 2B), regulatory subunit B, alpha isoform	3	miRanda TargetScan PicTar	---
has-miR-342	RASA1	RAS p21 protein activator (GTPase activating protein) 1	3	miRanda TargetScan PicTar	cytokinesis /// vasculogenesis /// negative regulation of cell-matrix adhesion /// negative regulation of cell adhesion/// signal transduction /// intracellular signaling cascade /// regulation of cell shape /// embryonic development /// embryonic development /// regulation of actin filament polymerization /// negative regulation of neuron apoptosis /// positive regulation of anti-apoptosis /// p…
has-miR-342	RASAL2	RAS protein activator like 2	3	miRanda TargetScan PicTar	signal transduction /// regulation of small GTPase mediated signal transduction
has-miR-342	RASSF1	Ras association (RalGDS/AF-6) domain family 1	3	miRanda TargetScan PicTar	cell cycle /// cell cycle arrest /// signal transduction /// intracellular signaling cascade /// Ras protein signal transduction /// negative regulation of progression through cell cycle
has-miR-342	ZNF462	Zinc finger protein 462	3	miRanda TargetScan PicTar	nucleus, intracellular, zinc ion binding, metal ion binding, nucleic acid binding
has-miR-342	COL1A2	collagen, type I, alpha 2	3	DIANA-microT TargetScan PicTar	skeletal development /// phosphate transport /// transmembrane receptor protein tyrosine kinase signaling pathway /// sensory perception of sound
has-miR-342	GRM8	glutamate receptor, metabotropic 8	3	DIANA-microT TargetScan PicTar	signal transduction /// G-protein coupled receptor protein signaling pathway /// negative regulation of adenylate cyclase activity /// synaptic transmission /// visual perception /// sensory perception of smell /// negative regulation of cAMP biosynthetic process /// response to stimulus
has-miR-342	ZNF403	Protein ZNF403 (Laryngeal carcinoma-related protein 1)	3	DIANA-microT TargetScan PicTar	cell differentiation, protein binding, spermatogenesis, nucleus, cytoplasm
has-miR-561	ARHGEF3	Rho guanine nucleotide exchange factor (GEF) 3	2	miRanda TargetScan	Rho protein signal transduction /// regulation of Rho protein signal transduction
has-miR-561	ATP5G3	ATP synthase, H+ transporting, mitochondrial F0 complex, subunit C3 (subunit 9)	2	miRanda TargetScan	generation of precursor metabolites and energy /// transport /// ion transport /// ATP synthesis coupled proton transport
has-miR-561	CALM2	calmodulin 2 (phosphorylase kinase, delta)	2	miRanda TargetScan	G-protein coupled receptor protein signaling pathway
has-miR-561	CASK	calcium/calmodulin-dependent serine protein kinase (MAGUK family)	2	miRanda TargetScan	protein amino acid phosphorylation /// cell adhesion
has-miR-561	CCNH	cyclin H	2	miRanda TargetScan	regulation of progression through cell cycle /// regulation of cyclin-dependent protein kinase activity /// DNA repair /// transcription /// regulation of transcription, DNA-dependent /// cell cycle
has-miR-561	CORO7	coronin 7	2	miRanda TargetScan	---
has-miR-561	CSDE1 /// NRAS	neuroblastoma RAS viral (v-ras) oncogene homolog /// cold shock domain containing E1, RNA-binding	2	miRanda TargetScan	regulation of progression through cell cycle /// regulation of transcription, DNA-dependent /// response to oxidative stress /// small GTPase mediated signal transduction /// male gonad development
has-miR-561	CSPG5	chondroitin sulfate proteoglycan 5 (neuroglycan C)	2	miRanda TargetScan	regulation of cell growth /// multicellular organismal development /// nervous system development /// nervous system development /// cell differentiation /// intracellular transport
has-miR-561	DAZAP1	DAZ associated protein 1	2	miRanda TargetScan	multicellular organismal development /// spermatogenesis /// spermatogenesis /// cell differentiation
has-miR-561	EHBP1	EH domain binding protein 1	2	miRanda TargetScan	---
has-miR-561	ELAVL1	ELAV (embryonic lethal, abnormal vision, Drosophila)-like 1 (Hu antigen R)	2	miRanda TargetScan	RNA catabolic process /// multicellular organismal development /// mRNA stabilization
has-miR-561	EPS15	epidermal growth factor receptor pathway substrate 15	2	miRanda TargetScan	epidermal growth factor receptor signaling pathway /// cell proliferation /// vesicle organization and biogenesis
has-miR-561	ERF	Ets2 repressor factor	2	miRanda TargetScan	regulation of progression through cell cycle /// transcription /// regulation of transcription, DNA-dependent /// regulation of transcription from RNA polymerase II promoter /// cell proliferation
has-miR-561	FBN1	fibrillin 1	2	miRanda TargetScan	skeletal development /// heart development /// blood coagulation
has-miR-561	FBXO18	F-box protein, helicase, 18	2	miRanda TargetScan	cell cycle regulation
has-miR-561	GPR22	G protein-coupled receptor 22	2	miRanda TargetScan	signal transduction /// G-protein coupled receptor protein signaling pathway /// G-protein coupled receptor protein signaling pathway
has-miR-561	ID2	inhibitor of DNA binding 2, dominant negative helix-loop-helix protein	2	miRanda TargetScan	multicellular organismal development /// multicellular organismal development /// heart development /// negative regulation of transcription /// negative regulation of transcription factor activity /// regulation of transcription
has-miR-561	ID3	inhibitor of DNA binding 3, dominant negative helix-loop-helix protein	2	miRanda TargetScan	negative regulation of transcription from RNA polymerase II promoter /// multicellular organismal development /// heart development /// negative regulation of transcription /// epithelial cell differentiation /// negative regulation of transcription factor activity
has-miR-561	ITGB3BP	integrin beta 3 binding protein (beta3-endonexin)	2	miRanda TargetScan	transcription /// regulation of transcription, DNA-dependent /// apoptosis /// cell adhesion /// signal transduction
has-miR-561	KHDRBS3	KH domain containing, RNA binding, signal transduction associated 3	2	miRanda TargetScan	transcription /// regulation of transcription, DNA-dependent /// spermatogenesis
has-miR-561	KPNA4	karyopherin alpha 4 (importin alpha 3)	2	miRanda TargetScan	protein import into nucleus /// NLS-bearing substrate import into nucleus /// transport /// intracellular protein transport /// protein transport
has-miR-561	LPHN2	latrophilin 2	2	miRanda TargetScan	signal transduction /// G-protein coupled receptor protein signaling pathway /// G-protein coupled receptor protein signaling pathway /// G-protein coupled receptor protein signaling pathway /// neuropeptide signaling pathway
has-miR-561	LRRC3B	leucine rich repeat containing 3B	2	miRanda TargetScan	---
has-miR-561	MATN3	matrilin 3	2	miRanda TargetScan	skeletal development /// extracellular matrix organization and biogenesis
has-miR-561	MID1IP1	MID1 interacting protein 1 (gastrulation specific G12 homolog (zebrafish))	2	miRanda TargetScan	negative regulation of microtubule depolymerization
has-miR-561	MSH6	mutS homolog 6 (E. coli)	2	miRanda TargetScan	DNA repair /// base-excision repair /// mismatch repair /// response to DNA damage stimulus /// determination of adult life span /// induction of apoptosis by intracellular signals /// DNA damage response, signal transduction resulting in induction of apoptosis /// response to UV /// somatic hypermutation of immunoglobulin genes /// somatic recombination of immunoglobulin gene segments /// isotyp…
has-miR-561	MYC	v-myc myelocytomatosis viral oncogene homolog (avian)	2	miRanda TargetScan	release of cytochrome c from mitochondria /// DNA fragmentation during apoptosis /// transcription /// regulation of transcription, DNA-dependent /// regulation of transcription from RNA polymerase II promoter /// cellular iron ion homeostasis /// caspase activation /// cell cycle arrest /// cell proliferation /// positive regulation of cell proliferation /// induction of apoptosis by intracellul…
has-miR-561	NR0B1	nuclear receptor subfamily 0, group B, member 1	2	miRanda TargetScan	transcription /// regulation of transcription, DNA-dependent /// steroid biosynthetic process /// sex determination /// gonad development /// negative regulation of transcription /// adrenal gland development /// negative regulation of transcription, DNA-dependent
has-miR-561	OMG	oligodendrocyte myelin glycoprotein	2	miRanda TargetScan	cell adhesion
has-miR-561	PAIP1	poly(A) binding protein interacting protein 1	2	miRanda TargetScan	translational initiation /// regulation of translation /// RNA metabolic process /// mRNA stabilization
has-miR-561	PHF21A	PHD finger protein 21A	2	miRanda TargetScan	transcription /// regulation of transcription, DNA-dependent /// chromatin modification
has-miR-561	PIK3CA	phosphoinositide-3-kinase, catalytic, alpha polypeptide	2	miRanda TargetScan	glucose metabolic process /// protein amino acid phosphorylation /// anti-apoptosis /// signal transduction /// regulation of body size /// negative regulation of apoptosis /// protein kinase B signaling cascade
has-miR-561	PLEKHA4	pleckstrin homology domain containing, family A (phosphoinositide binding specific) member 4	2	miRanda TargetScan	---
has-miR-561	PLK2	polo-like kinase 2 (Drosophila)	2	miRanda TargetScan	mitotic cell cycle /// protein amino acid phosphorylation /// positive regulation of I-kappaB kinase/NF-kappaB cascade
has-miR-561	PRKRA	protein kinase, interferon-inducible double stranded RNA dependent activator	2	miRanda TargetScan	protein amino acid phosphorylation /// induction of apoptosis /// response to stress /// immune response /// signal transduction /// negative regulation of cell proliferation /// response to virus /// outer ear morphogenesis /// middle ear morphogenesis /// skeletal morphogenesis
has-miR-561	RBBP6	retinoblastoma binding protein 6	2	miRanda TargetScan	regulation of progression through cell cycle /// protein ubiquitination
has-miR-561	RBM6	RNA binding motif protein 6	2	miRanda TargetScan	RNA processing /// cell cycle /// negative regulation of progression through cell cycle
has-miR-561	S100A2	S100 calcium binding protein A2	2	miRanda TargetScan	endothelial cell migration
has-miR-561	SEC61B	Sec61 beta subunit	2	miRanda TargetScan	protein targeting /// transport /// protein transport
has-miR-561	SGCZ	sarcoglycan zeta	2	miRanda TargetScan	integral component of the sarcoglycan complex
has-miR-561	SH2D3C	SH2 domain containing 3C	2	miRanda TargetScan	intracellular signaling cascade /// JNK cascade /// small GTPase mediated signal transduction
has-miR-561	SLC26A3	solute carrier family 26, member 3	2	miRanda TargetScan	transport /// anion transport /// excretion /// sulfate transport
has-miR-561	SNRPB2	small nuclear ribonucleoprotein polypeptide B''	2	miRanda TargetScan	nuclear mRNA splicing, via spliceosome /// mRNA processing /// mRNA processing /// RNA splicing /// RNA splicing
has-miR-561	SNRPG	small nuclear ribonucleoprotein polypeptide G	2	miRanda TargetScan	spliceosome assembly /// mRNA processing /// RNA splicing /// RNA splicing /// mRNA metabolic process
has-miR-561	SOCS1	suppressor of cytokine signaling 1	2	miRanda TargetScan	regulation of cell growth /// regulation of protein amino acid phosphorylation /// ubiquitin cycle /// intracellular signaling cascade /// JAK-STAT cascade /// negative regulation of signal transduction /// cytokine and chemokine mediated signaling pathway /// negative regulation of tyrosine phosphorylation of Stat3 protein /// negative regulation of JAK-STAT cascade /// negative regulation of JA…
has-miR-561	SOCS3	suppressor of cytokine signaling 3	2	miRanda TargetScan	regulation of cell growth /// regulation of protein amino acid phosphorylation /// anti-apoptosis /// intracellular signaling cascade /// JAK-STAT cascade /// negative regulation of signal transduction /// negative regulation of insulin receptor signaling pathway
has-miR-561	SPEN	spen homolog, transcriptional regulator (Drosophila)	2	miRanda TargetScan	transcription /// regulation of transcription, DNA-dependent /// Notch signaling pathway /// regulation of transcription
has-miR-561	SPRY1	sprouty homolog 1, antagonist of FGF signaling (Drosophila)	2	miRanda TargetScan	ureteric bud development /// induction of an organ /// multicellular organismal development /// regulation of signal transduction /// negative regulation of MAPK activity
has-miR-561	SREBF1	sterol regulatory element binding transcription factor 1	2	miRanda TargetScan	transcription /// regulation of transcription, DNA-dependent /// regulation of transcription from RNA polymerase II promoter /// lipid metabolic process /// steroid metabolic process /// cholesterol metabolic process /// cellular response to starvation /// regulation of transcription
has-miR-561	STAU1	staufen, RNA binding protein, homolog 1 (Drosophila)	2	miRanda TargetScan	---
has-miR-561	STK31	serine/threonine kinase 31	2	miRanda TargetScan	---
has-miR-561	TAF10	TAF10 RNA polymerase II, TATA box binding protein (TBP)-associated factor, 30kDa	2	miRanda TargetScan	transcription /// transcription initiation /// regulation of transcription, DNA-dependent /// integrin-mediated signaling pathway
has-miR-561	TBC1D19	TBC1 domain family, member 19	2	miRanda TargetScan	regulation of Rab GTPase activity
has-miR-561	UCHL1	ubiquitin carboxyl-terminal esterase L1 (ubiquitin thiolesterase)	2	miRanda TargetScan	ubiquitin-dependent protein catabolic process /// ubiquitin cycle /// protein deubiquitination
has-miR-561	UCHL3	ubiquitin carboxyl-terminal esterase L3 (ubiquitin thiolesterase)	2	miRanda TargetScan	ubiquitin-dependent protein catabolic process /// ubiquitin cycle
has-miR-561	VLDLR	very low density lipoprotein receptor	2	miRanda TargetScan	lipid metabolic process /// transport /// lipid transport /// endocytosis /// signal transduction /// nervous system development /// memory /// steroid metabolic process /// cholesterol metabolic process
